# Supplementary material for: How to Predict Outcomes from a Biofeedback and Pelvic Floor Muscle Electric Stimulation Program in Patients with Urinary Incontinence after Radical Prostatectomy
Source: J Clin Med. 2021 Dec 27;11(1):127. doi: 10.3390/jcm11010127 (PMC8745214; doi:10.3390/jcm11010127)
Supplement: Supplementary file 1 [file jcm-11-00127-s001.zip]

Archive with 1 entries (1 files):
- jcm-1491896-supplementary.pdf
